# Supplementary material for: Analyses of Hybrid Viability across a Hybrid Zone between Two Alnus Species Using Microsatellites and cpDNA Markers
Source: Genes (Basel). 2020 Jul 9;11(7):770. doi: 10.3390/genes11070770 (PMC7397206; doi:10.3390/genes11070770)
Supplement: Supplementary file 1 [file genes-11-00770-s001.zip]

Archive with 2 entries (2 files):
- Supplementary Figure.docx
- Supplementary Tables.docx
